# Supplementary material for: Metabolic Dysregulation Explains the Diverse Impacts of Obesity in Males and Females with Gastrointestinal Cancers
Source: Int J Mol Sci. 2023 Jun 29;24(13):10847. doi: 10.3390/ijms241310847 (PMC10342094; doi:10.3390/ijms241310847)
Supplement: Supplementary file 1 [file ijms-24-10847-s001.zip]

Archive with 1 entries (1 files):
- ijms-2430576-supplementary.pdf
